# Supplementary material for: Monoclonal antibodies targeting PCDH7 inhibit tumor growth and enhance immune responses in KRAS-mutant non–small cell lung cancer
Source: Sci Adv. 2026 Jun 3;12(23):eaeb0794. doi: 10.1126/sciadv.aeb0794 (PMC13232558; doi:10.1126/sciadv.aeb0794)
Supplement: Supplementary file 2 — Tables S2 and S3 [file sciadv.aeb0794_tables_s2_and_s3.zip]

Archive with 2 entries (2 files):
- aeb0794_table_s2.xlsx
- aeb0794_table_s3.xlsx
