# Supplementary material for: Monoclonal antibodies targeting PCDH7 inhibit tumor growth and enhance immune responses in KRAS-mutant non–small cell lung cancer
Source: Sci Adv. 2026 Jun 3;12(23):eaeb0794. doi: 10.1126/sciadv.aeb0794 (PMC13232558; doi:10.1126/sciadv.aeb0794)
Supplement: Supplementary file 2 — Tables S2 and S3 [file sciadv.aeb0794_tables_s2_and_s3.zip › aeb0794_table_s2.xlsx]

## Sheet: Table S2
Supplementary Table 2. Downregulated gene sets in Rb-mAb7-treated H1944 xenograft tumors
							Column name	Description
NAME	SIZE	ES	NES	NOM p-val	FDR q-val		NAME	C6 signature gene sets
RPS14_DN.V1_DN	175	-0.612857	-2.52591	0	0		SIZE	gene set size
RB_P107_DN.V1_UP	125	-0.632931	-2.49071	0	0		ES	GSEA enrichment score
CSR_LATE_UP.V1_UP	159	-0.553601	-2.27931	0	0		NES	GSEA normalized enrichment score;
MYC_UP.V1_UP	160	-0.549617	-2.24964	0	0		NOM pval	Nominal P Value
PRC2_EED_UP.V1_DN	181	-0.532547	-2.19348	0	0		FDR qval	false discovery rate
CYCLIN_D1_UP.V1_UP	165	-0.528918	-2.186	0	0		Please refer to https://docs.gsea-msigdb.org/#GSEA/GSEA_User_Guide/#gsea-statistics for more more output details
E2F1_UP.V1_UP	172	-0.517702	-2.14426	0	0
RB_P130_DN.V1_UP	118	-0.520868	-2.05175	0	0.000143162
RB_DN.V1_UP	114	-0.518936	-2.04636	0	0.000127255
EIF4E_UP	92	-0.526023	-1.99437	0	0.000227135
CAMP_UP.V1_UP	185	-0.469054	-1.97181	0	0.000206486
GCNP_SHH_UP_LATE.V1_DN	169	-0.46639	-1.92241	0	0.000189279
CYCLIN_D1_KE_.V1_UP	176	-0.4658	-1.92218	0	0.000174719
SNF5_DN.V1_UP	155	-0.460638	-1.87894	0	0.000409278
MEK_UP.V1_UP	183	-0.448433	-1.85998	0	0.000533741
HOXA9_DN.V1_DN	177	-0.435271	-1.83328	0	0.000642423
ESC_V6.5_UP_LATE.V1_DN	168	-0.445973	-1.8254	0	0.000675012
CORDENONSI_YAP_CONSERVED_SIGNATURE	53	-0.527905	-1.81556	0	0.000763969
ESC_V6.5_UP_EARLY.V1_DN	151	-0.44586	-1.81332	0	0.00072376
NRL_DN.V1_DN	118	-0.457641	-1.78378	0	0.00114771
MTOR_UP.V1_UP	154	-0.424486	-1.74463	0	0.00169647
RAPA_EARLY_UP.V1_DN	163	-0.422805	-1.73168	0	0.00187405
ALK_DN.V1_DN	120	-0.43809	-1.72733	0	0.00179257
ESC_J1_UP_LATE.V1_DN	159	-0.422315	-1.72718	0	0.00171788
ATF2_UP.V1_UP	158	-0.41879	-1.71823	0	0.00200961
JNK_DN.V1_DN	165	-0.413957	-1.70772	0	0.00218734
NFE2L2.V2	392	-0.368761	-1.66537	0	0.00347106
PGF_UP.V1_DN	169	-0.402367	-1.66091	0	0.00346551
SRC_UP.V1_UP	148	-0.40533	-1.65512	0	0.00369031
AKT_UP.V1_DN	180	-0.396394	-1.65346	0	0.00360219
ERBB2_UP.V1_UP	176	-0.396078	-1.64997	0	0.00367049
SIRNA_EIF4GI_UP	87	-0.438659	-1.63624	0	0.00455389
MTOR_UP.N4.V1_UP	180	-0.386486	-1.60319	0.00155039	0.0070298
CRX_DN.V1_DN	120	-0.411101	-1.59376	0.00312989	0.00769636
PTEN_DN.V2_DN	129	-0.400409	-1.58413	0.0016129	0.00852899
AKT_UP_MTOR_DN.V1_DN	176	-0.380829	-1.58195	0	0.00847555
P53_DN.V1_DN	184	-0.379085	-1.57358	0.00297177	0.00916702
LEF1_UP.V1_UP	187	-0.375029	-1.56251	0.00155039	0.00994312
E2F3_UP.V1_UP	174	-0.368366	-1.52179	0	0.0151709
CRX_NRL_DN.V1_DN	112	-0.3782	-1.49298	0.00649351	0.020819
BCAT_BILD_ET_AL_UP	44	-0.449748	-1.49294	0.0222222	0.0203112
RB_DN.V1_DN	115	-0.376902	-1.4887	0.00645161	0.0207414
PDGF_ERK_DN.V1_DN	142	-0.358963	-1.45223	0.0113636	0.0320734
PKCA_DN.V1_UP	142	-0.356376	-1.43634	0.0140625	0.0372455
PRC2_EZH2_UP.V1_DN	174	-0.346783	-1.43262	0.0060698	0.0382432
MTOR_UP.V1_DN	172	-0.344093	-1.41878	0.0075643	0.0432109
CYCLIN_D1_KE_.V1_DN	176	-0.342519	-1.41135	0.0107362	0.0459062
KRAS.LUNG.BREAST_UP.V1_DN	122	-0.356786	-1.41117	0.0175159	0.0450651
ESC_J1_UP_EARLY.V1_UP	151	-0.340188	-1.3939	0.0134128	0.0530893
KRAS.KIDNEY_UP.V1_DN	112	-0.350787	-1.37694	0.0293638	0.0623465
CYCLIN_D1_UP.V1_DN	173	-0.331335	-1.37494	0.0157729	0.0627142
ESC_J1_UP_EARLY.V1_DN	160	-0.333588	-1.35829	0.0267296	0.0730446
KRAS.AMP.LUNG_UP.V1_UP	119	-0.346784	-1.35522	0.0339806	0.0739737
ESC_J1_UP_LATE.V1_UP	171	-0.324928	-1.35197	0.0263566	0.0748651
SNF5_DN.V1_DN	145	-0.329474	-1.35062	0.0305958	0.074483
GCNP_SHH_UP_LATE.V1_UP	170	-0.325406	-1.34804	0.0243161	0.0751023
WNT_UP.V1_DN	158	-0.328662	-1.34135	0.0214395	0.0791299
RAPA_EARLY_UP.V1_UP	145	-0.331922	-1.33645	0.03125	0.0813826
ESC_V6.5_UP_EARLY.V1_UP	149	-0.324615	-1.32819	0.0300158	0.0868674
PRC1_BMI_UP.V1_DN	157	-0.316751	-1.29908	0.0432767	0.113804
PRC2_SUZ12_UP.V1_DN	165	-0.315052	-1.29751	0.0445468	0.113369
CRX_NRL_DN.V1_UP	128	-0.326485	-1.29633	0.0567823	0.11268
KRAS.600_UP.V1_DN	234	-0.29936	-1.29144	0.0343797	0.115756
YAP1_UP	42	-0.391137	-1.28701	0.115321	0.11867
BCAT.100_UP.V1_UP	46	-0.384523	-1.28225	0.10906	0.122257
WNT_UP.V1_UP	158	-0.310446	-1.27631	0.0560606	0.127337
KRAS.600.LUNG.BREAST_UP.V1_DN	249	-0.292557	-1.27189	0.0426829	0.130379
ALK_DN.V1_UP	123	-0.322409	-1.26863	0.0776397	0.131951
DCA_UP.V1_DN	167	-0.307608	-1.26455	0.0717557	0.134949
MEL18_DN.V1_UP	136	-0.315552	-1.26408	0.0592	0.133558
TBK1.DN.48HRS_UP	47	-0.381338	-1.26049	0.120567	0.136241
RB_P107_DN.V1_DN	115	-0.321111	-1.25797	0.0717781	0.137508
KRAS.BREAST_UP.V1_DN	122	-0.312394	-1.24305	0.0889262	0.15521
GCNP_SHH_UP_EARLY.V1_UP	158	-0.30091	-1.24287	0.0725806	0.153385
ATF2_S_UP.V1_UP	174	-0.299173	-1.2394	0.0712025	0.155719
KRAS.KIDNEY_UP.V1_UP	132	-0.307837	-1.22999	0.0835913	0.166418
BRCA1_DN.V1_DN	118	-0.314569	-1.22734	0.10815	0.168121
STK33_SKM_DN	239	-0.28308	-1.21459	0.0759878	0.185622
CAHOY_ASTROCYTIC	95	-0.316688	-1.20575	0.12543	0.196714
PDGF_UP.V1_DN	102	-0.310101	-1.20269	0.166948	0.199253
PDGF_ERK_DN.V1_UP	131	-0.300834	-1.20042	0.138414	0.200453
KRAS.50_UP.V1_DN	40	-0.367721	-1.19842	0.16753	0.201212
GLI1_UP.V1_UP	21	-0.426248	-1.19539	0.22	0.203654
PDGF_UP.V1_UP	139	-0.295217	-1.19272	0.117737	0.205727
BCAT_GDS748_UP	45	-0.353119	-1.18999	0.17069	0.208
IL21_UP.V1_UP	165	-0.286605	-1.18439	0.144172	0.214926
CRX_DN.V1_UP	120	-0.294835	-1.18028	0.155556	0.220104
IL15_UP.V1_UP	167	-0.28535	-1.17633	0.136508	0.224589
IL2_UP.V1_UP	170	-0.282003	-1.17005	0.147866	0.232289
KRAS.AMP.LUNG_UP.V1_DN	118	-0.296846	-1.16366	0.158879	0.241521
CAHOY_NEURONAL	86	-0.311446	-1.16155	0.1875	0.242645
ESC_V6.5_UP_LATE.V1_UP	169	-0.278524	-1.15275	0.165123	0.256354
DCA_UP.V1_UP	151	-0.283542	-1.14921	0.19375	0.260763
KRAS.LUNG_UP.V1_DN	124	-0.282976	-1.13553	0.2	0.283753
CTIP_DN.V1_DN	111	-0.292551	-1.1355	0.213592	0.280813
TBK1.DN.48HRS_DN	49	-0.335304	-1.13063	0.27451	0.287576
BMI1_DN_MEL18_DN.V1_DN	135	-0.284288	-1.12908	0.208524	0.287766
AKT_UP.V1_UP	153	-0.276756	-1.12268	0.210769	0.297714
BMI1_DN.V1_DN	123	-0.280901	-1.11206	0.242188	0.316761
BMI1_DN.V1_UP	137	-0.274524	-1.09845	0.264798	0.342948
LTE2_UP.V1_UP	180	-0.25992	-1.08485	0.264386	0.369212
ATM_DN.V1_UP	136	-0.266507	-1.07795	0.279483	0.382237
STK33_DN	247	-0.247129	-1.0706	0.27596	0.39607
VEGF_A_UP.V1_UP	175	-0.256414	-1.06585	0.322006	0.403546
CAMP_UP.V1_DN	189	-0.253759	-1.05451	0.343373	0.42709
JAK2_DN.V1_UP	152	-0.258515	-1.04683	0.34684	0.442893
MEL18_DN.V1_DN	133	-0.263323	-1.04531	0.343354	0.442726
P53_DN.V2_DN	136	-0.258312	-1.04275	0.3728	0.445286
PTEN_DN.V1_DN	155	-0.252014	-1.03508	0.359133	0.461513
KRAS.300_UP.V1_DN	116	-0.265878	-1.02807	0.376947	0.476342
VEGF_A_UP.V1_DN	186	-0.247643	-1.02452	0.414671	0.481472
PKCA_DN.V1_DN	140	-0.251934	-1.01728	0.411024	0.496499
NOTCH_DN.V1_DN	154	-0.24722	-1.01132	0.424	0.507926
KRAS.PROSTATE_UP.V1_DN	120	-0.257858	-1.0079	0.450549	0.51242
JNK_DN.V1_UP	164	-0.244883	-0.998133	0.44898	0.533661
GCNP_SHH_UP_EARLY.V1_DN	154	-0.244338	-0.995462	0.473364	0.5361
ATF2_S_UP.V1_DN	176	-0.23861	-0.992192	0.467391	0.540589
NRL_DN.V1_UP	124	-0.252718	-0.98615	0.502431	0.552685
CTIP_DN.V1_UP	114	-0.252127	-0.98366	0.482595	0.554802
AKT_UP_MTOR_DN.V1_UP	165	-0.235049	-0.970838	0.532182	0.584258
CAHOY_OLIGODENDROCUTIC	88	-0.25526	-0.965677	0.533445	0.593268
GLI1_UP.V1_DN	16	-0.365482	-0.957936	0.524254	0.609239
IL21_UP.V1_DN	161	-0.231009	-0.951202	0.585627	0.622449
BRCA1_DN.V1_UP	107	-0.242652	-0.945609	0.564356	0.632613
IL2_UP.V1_DN	160	-0.227881	-0.933356	0.625187	0.6606
NOTCH_DN.V1_UP	161	-0.226459	-0.924952	0.64688	0.678145
CAHOY_ASTROGLIAL	90	-0.240656	-0.908119	0.658744	0.717274
E2F1_UP.V1_DN	177	-0.217058	-0.907938	0.691108	0.712165
PRC2_SUZ12_UP.V1_UP	164	-0.218702	-0.898546	0.710731	0.730614
PTEN_DN.V1_UP	156	-0.22027	-0.898175	0.739748	0.725934
CSR_LATE_UP.V1_DN	135	-0.208121	-0.832796	0.846386	0.873453
YAP1_DN	43	-0.248292	-0.814036	0.787611	0.900088
BCAT_GDS748_DN	42	-0.235354	-0.772158	0.847059	0.950898
KRAS.PROSTATE_UP.V1_UP	126	-0.183655	-0.73941	0.979365	0.970436

## Sheet: Sheet1
NAME	NES	NOM p-val	FDR q-val
RPS14_DN.V1_DN	-2.52591	0	0
RB_P107_DN.V1_UP	-2.49071	0	0
CSR_LATE_UP.V1_UP	-2.27931	0	0
MYC_UP.V1_UP	-2.24964	0	0
PRC2_EED_UP.V1_DN	-2.19348	0	0
CYCLIN_D1_UP.V1_UP	-2.186	0	0
E2F1_UP.V1_UP	-2.14426	0	0
RB_P130_DN.V1_UP	-2.05175	0	0.000143162
RB_DN.V1_UP	-2.04636	0	0.000127255
EIF4E_UP	-1.99437	0	0.000227135
CAMP_UP.V1_UP	-1.97181	0	0.000206486
GCNP_SHH_UP_LATE.V1_DN	-1.92241	0	0.000189279
CYCLIN_D1_KE_.V1_UP	-1.92218	0	0.000174719
SNF5_DN.V1_UP	-1.87894	0	0.000409278
MEK_UP.V1_UP	-1.85998	0	0.000533741
HOXA9_DN.V1_DN	-1.83328	0	0.000642423
ESC_V6.5_UP_LATE.V1_DN	-1.8254	0	0.000675012
CORDENONSI_YAP_CONSERVED_SIGNATURE	-1.81556	0	0.000763969
ESC_V6.5_UP_EARLY.V1_DN	-1.81332	0	0.00072376
NRL_DN.V1_DN	-1.78378	0	0.00114771
MTOR_UP.V1_UP	-1.74463	0	0.00169647
RAPA_EARLY_UP.V1_DN	-1.73168	0	0.00187405
ALK_DN.V1_DN	-1.72733	0	0.00179257
ESC_J1_UP_LATE.V1_DN	-1.72718	0	0.00171788
ATF2_UP.V1_UP	-1.71823	0	0.00200961
JNK_DN.V1_DN	-1.70772	0	0.00218734
NFE2L2.V2	-1.66537	0	0.00347106
PGF_UP.V1_DN	-1.66091	0	0.00346551
SRC_UP.V1_UP	-1.65512	0	0.00369031
AKT_UP.V1_DN	-1.65346	0	0.00360219
ERBB2_UP.V1_UP	-1.64997	0	0.00367049
SIRNA_EIF4GI_UP	-1.63624	0	0.00455389
MTOR_UP.N4.V1_UP	-1.60319	0.00155039	0.0070298
CRX_DN.V1_DN	-1.59376	0.00312989	0.00769636
PTEN_DN.V2_DN	-1.58413	0.0016129	0.00852899
AKT_UP_MTOR_DN.V1_DN	-1.58195	0	0.00847555
P53_DN.V1_DN	-1.57358	0.00297177	0.00916702
LEF1_UP.V1_UP	-1.56251	0.00155039	0.00994312
E2F3_UP.V1_UP	-1.52179	0	0.0151709
CRX_NRL_DN.V1_DN	-1.49298	0.00649351	0.020819
BCAT_BILD_ET_AL_UP	-1.49294	0.0222222	0.0203112
RB_DN.V1_DN	-1.4887	0.00645161	0.0207414
PDGF_ERK_DN.V1_DN	-1.45223	0.0113636	0.0320734
PKCA_DN.V1_UP	-1.43634	0.0140625	0.0372455
PRC2_EZH2_UP.V1_DN	-1.43262	0.0060698	0.0382432
MTOR_UP.V1_DN	-1.41878	0.0075643	0.0432109
CYCLIN_D1_KE_.V1_DN	-1.41135	0.0107362	0.0459062
KRAS.LUNG.BREAST_UP.V1_DN	-1.41117	0.0175159	0.0450651
ESC_J1_UP_EARLY.V1_UP	-1.3939	0.0134128	0.0530893
KRAS.KIDNEY_UP.V1_DN	-1.37694	0.0293638	0.0623465
CYCLIN_D1_UP.V1_DN	-1.37494	0.0157729	0.0627142
ESC_J1_UP_EARLY.V1_DN	-1.35829	0.0267296	0.0730446
KRAS.AMP.LUNG_UP.V1_UP	-1.35522	0.0339806	0.0739737
ESC_J1_UP_LATE.V1_UP	-1.35197	0.0263566	0.0748651
SNF5_DN.V1_DN	-1.35062	0.0305958	0.074483
GCNP_SHH_UP_LATE.V1_UP	-1.34804	0.0243161	0.0751023
WNT_UP.V1_DN	-1.34135	0.0214395	0.0791299
RAPA_EARLY_UP.V1_UP	-1.33645	0.03125	0.0813826
ESC_V6.5_UP_EARLY.V1_UP	-1.32819	0.0300158	0.0868674
PRC1_BMI_UP.V1_DN	-1.29908	0.0432767	0.113804
PRC2_SUZ12_UP.V1_DN	-1.29751	0.0445468	0.113369
CRX_NRL_DN.V1_UP	-1.29633	0.0567823	0.11268
KRAS.600_UP.V1_DN	-1.29144	0.0343797	0.115756
YAP1_UP	-1.28701	0.115321	0.11867
BCAT.100_UP.V1_UP	-1.28225	0.10906	0.122257
WNT_UP.V1_UP	-1.27631	0.0560606	0.127337
KRAS.600.LUNG.BREAST_UP.V1_DN	-1.27189	0.0426829	0.130379
ALK_DN.V1_UP	-1.26863	0.0776397	0.131951
DCA_UP.V1_DN	-1.26455	0.0717557	0.134949
MEL18_DN.V1_UP	-1.26408	0.0592	0.133558
TBK1.DN.48HRS_UP	-1.26049	0.120567	0.136241
RB_P107_DN.V1_DN	-1.25797	0.0717781	0.137508
KRAS.BREAST_UP.V1_DN	-1.24305	0.0889262	0.15521
GCNP_SHH_UP_EARLY.V1_UP	-1.24287	0.0725806	0.153385
ATF2_S_UP.V1_UP	-1.2394	0.0712025	0.155719
KRAS.KIDNEY_UP.V1_UP	-1.22999	0.0835913	0.166418
BRCA1_DN.V1_DN	-1.22734	0.10815	0.168121
STK33_SKM_DN	-1.21459	0.0759878	0.185622
CAHOY_ASTROCYTIC	-1.20575	0.12543	0.196714
PDGF_UP.V1_DN	-1.20269	0.166948	0.199253
PDGF_ERK_DN.V1_UP	-1.20042	0.138414	0.200453
KRAS.50_UP.V1_DN	-1.19842	0.16753	0.201212
GLI1_UP.V1_UP	-1.19539	0.22	0.203654
PDGF_UP.V1_UP	-1.19272	0.117737	0.205727
BCAT_GDS748_UP	-1.18999	0.17069	0.208
IL21_UP.V1_UP	-1.18439	0.144172	0.214926
CRX_DN.V1_UP	-1.18028	0.155556	0.220104
IL15_UP.V1_UP	-1.17633	0.136508	0.224589
IL2_UP.V1_UP	-1.17005	0.147866	0.232289
KRAS.AMP.LUNG_UP.V1_DN	-1.16366	0.158879	0.241521
CAHOY_NEURONAL	-1.16155	0.1875	0.242645
ESC_V6.5_UP_LATE.V1_UP	-1.15275	0.165123	0.256354
DCA_UP.V1_UP	-1.14921	0.19375	0.260763
KRAS.LUNG_UP.V1_DN	-1.13553	0.2	0.283753
CTIP_DN.V1_DN	-1.1355	0.213592	0.280813
TBK1.DN.48HRS_DN	-1.13063	0.27451	0.287576
BMI1_DN_MEL18_DN.V1_DN	-1.12908	0.208524	0.287766
AKT_UP.V1_UP	-1.12268	0.210769	0.297714
BMI1_DN.V1_DN	-1.11206	0.242188	0.316761
BMI1_DN.V1_UP	-1.09845	0.264798	0.342948
LTE2_UP.V1_UP	-1.08485	0.264386	0.369212
ATM_DN.V1_UP	-1.07795	0.279483	0.382237
STK33_DN	-1.0706	0.27596	0.39607
VEGF_A_UP.V1_UP	-1.06585	0.322006	0.403546
CAMP_UP.V1_DN	-1.05451	0.343373	0.42709
JAK2_DN.V1_UP	-1.04683	0.34684	0.442893
MEL18_DN.V1_DN	-1.04531	0.343354	0.442726
P53_DN.V2_DN	-1.04275	0.3728	0.445286
PTEN_DN.V1_DN	-1.03508	0.359133	0.461513
KRAS.300_UP.V1_DN	-1.02807	0.376947	0.476342
VEGF_A_UP.V1_DN	-1.02452	0.414671	0.481472
PKCA_DN.V1_DN	-1.01728	0.411024	0.496499
NOTCH_DN.V1_DN	-1.01132	0.424	0.507926
KRAS.PROSTATE_UP.V1_DN	-1.0079	0.450549	0.51242
JNK_DN.V1_UP	-0.998133	0.44898	0.533661
GCNP_SHH_UP_EARLY.V1_DN	-0.995462	0.473364	0.5361
ATF2_S_UP.V1_DN	-0.992192	0.467391	0.540589
NRL_DN.V1_UP	-0.98615	0.502431	0.552685
CTIP_DN.V1_UP	-0.98366	0.482595	0.554802
AKT_UP_MTOR_DN.V1_UP	-0.970838	0.532182	0.584258
CAHOY_OLIGODENDROCUTIC	-0.965677	0.533445	0.593268
GLI1_UP.V1_DN	-0.957936	0.524254	0.609239
IL21_UP.V1_DN	-0.951202	0.585627	0.622449
BRCA1_DN.V1_UP	-0.945609	0.564356	0.632613
IL2_UP.V1_DN	-0.933356	0.625187	0.6606
NOTCH_DN.V1_UP	-0.924952	0.64688	0.678145
CAHOY_ASTROGLIAL	-0.908119	0.658744	0.717274
E2F1_UP.V1_DN	-0.907938	0.691108	0.712165
PRC2_SUZ12_UP.V1_UP	-0.898546	0.710731	0.730614
PTEN_DN.V1_UP	-0.898175	0.739748	0.725934
CSR_LATE_UP.V1_DN	-0.832796	0.846386	0.873453
YAP1_DN	-0.814036	0.787611	0.900088
BCAT_GDS748_DN	-0.772158	0.847059	0.950898
KRAS.PROSTATE_UP.V1_UP	-0.73941	0.979365	0.970436
