# Supplementary material for: Monoclonal antibodies targeting PCDH7 inhibit tumor growth and enhance immune responses in KRAS-mutant non–small cell lung cancer
Source: Sci Adv. 2026 Jun 3;12(23):eaeb0794. doi: 10.1126/sciadv.aeb0794 (PMC13232558; doi:10.1126/sciadv.aeb0794)
Supplement: Supplementary file 2 — Tables S2 and S3 [file sciadv.aeb0794_tables_s2_and_s3.zip › aeb0794_table_s3.xlsx]

## Sheet: Sheet1
Supplementary Table 3. Antibodies used in this study
					Assay Abbreviation	Description
Antigen	Source	Catalog #	Assay		WB	Western Blot
PCDH7	Abcam	ab139274	WB		ICW	In-cell Western
β-Actin	Cell Signaling Technologies	4967	WB		IHC	Immunohistochemistry
phospho-p44/42 MAPK	Cell Signaling Technologies	9106	ICW		IHC-F	Fluorescent immunohistochemistry
Ki67	Cell Signaling Technologies	9027	IHC		Mass CyTOF	Mass Cytometry by Time-Of-Flight
phospho-p44/42 MAPK	Cell Signaling Technologies	9101	IHC
CD8α (D4W2Z) & CO-0040-594	Cell Signaling Technologies	39714	IHC-F
CD3ε (E4T1B) & CO-0048-647	Cell Signaling Technologies	47865	IHC-F
Granzyme B (E5V2L) & CO-0049-750	Cell Signaling Technologies	34103	IHC-F
CD45 89Y	Fluidigm	3089005B	Mass CyTOF
CD45/B220 176Yb	Fluidigm	3176002B	Mass CyTOF
CD8 116CD	Biolegend	100755	Mass CyTOF
CD3e 152Sm	Fluidigm	3152004B	Mass CyTOF
CD4 145Nd	Fluidigm	3145002B	Mass CyTOF
CD11b 148Nd	Fluidigm	3148003B	Mass CyTOF
CD11c 142Nd	Fluidigm	3142003B	Mass CyTOF
CD19 149Sm	Fluidigm	3149002B	Mass CyTOF
CD25 151Eu	Fluidigm	3151007B	Mass CyTOF
CD206 175Lu	Biolegend	151702	Mass CyTOF
IA/IE 209Bi	Fluidigm	3209006B	Mass CyTOF
Ly-6C 162Dy	Fluidigm	3162014B	Mass CyTOF
Ly-6G 141Pr	Fluidigm	3141008B	Mass CyTOF
NK1.1 170ER	Fluidigm	3170002B	Mass CyTOF
F4/80 146Nd	Fluidigm	3146008B	Mass CyTOF
Ki-67 168Er	Fluidigm	3168007B	Mass CyTOF
Foxp3 158Gd	CST	3158003A	Mass CyTOF
PD-1 159Tb	Fluidigm	3159024B	Mass CyTOF
PDL-1 153Eu	Fluidigm	3153016B	Mass CyTOF
Perforin 172Yb	Fluidigm	3172018B	Mass CyTOF
IFNy 165Ho	Fluidigm	3165003B	Mass CyTOF
IL-2 144Nd	Fluidigm	3144002C	Mass CyTOF
Granzyme B 171Yb	Fluidigm	3171002B	Mass CyTOF
